# Supplementary material for: Association between High Ambient Temperatures and Road Crashes in an Australian City with Temperate Climate: A Time-Series Study, 2012–2021
Source: Int J Environ Res Public Health. 2023 May 30;20(11):6000. doi: 10.3390/ijerph20116000 (PMC10252869; doi:10.3390/ijerph20116000)
Supplement: Supplementary file 1 [file ijerph-20-06000-s001.zip]

Archive with 1 entries (1 files):
- ijerph-2316780-supplementary.pdf
